# Supplementary material for: Stochastic Resonance Reduces Sway and Gait Variability in Individuals With Unilateral Transtibial Amputation: A Pilot Study
Source: Front Physiol. 2020 Oct 19;11:573700. doi: 10.3389/fphys.2020.573700 (PMC7604354; doi:10.3389/fphys.2020.573700)
Supplement: Supplementary file 1 [file Table_1.xlsx]

## Sheet: Table A1
						Noise Type
						None			Pink Noise			White Noise
Subject	Cause	Threshold Group	Age (Years)	Height (m)	Weight	Step Length SD	ML COP Range	ML COP RMS	Step Length SD	ML COP Range	ML COP RMS	Step Length SD	ML COP Range	ML COP RMS
s1	Vascular	High	65	1.795	107.05	0.0117932	0.0276696	0.00439727	0.0150887	0.016366	0.00308507	0.0101041	0.023722	0.00355242
s2	Other	Low	70	1.655	102.06	0.0127908	0.0293372	0.00520671	0.0156666	0.0245426	0.00439982	0.00874967	0.0251269	0.00404882
s3	Trauma	High	64	1.895	110.68	0.0145914	0.017886	0.00372317	0.0155033	0.0164227	0.00332464	0.0102136	0.0189251	0.0036734
s4	Other	High	81	1.85	92.99	0.0110146	0.0151557	0.00274784	0.0088339	0.0202222	0.00249292	0.0106407	0.0150951	0.00256097
s5	Other	Low	33	1.8	95.25	0.0117316	0.0202383	0.00351856	0.0121618	0.0138856	0.00217	0.00690334	0.0147144	0.00222339
s6	Vascular	Low	81	1.78	106.59	0.00610311	0.0279517	0.00473	0.0138974	0.0277904	0.00448309	0.0073965	0.0238292	0.00416747
s7	Trauma	Low	49	1.82	82.1	0.0109561	0.0191929	0.00355742	0.0132818	0.0195	0.00353456	0.00954139	0.0192192	0.00341896
s8	Trauma	Low	37	1.71	69.85	0.00863367	0.0175158	0.0033693	0.0135158	0.0169076	0.0032707	0.0100539	0.0111146	0.00196667
s9	Other	Low	57	1.79	113.4	0.0092541	0.0144782	0.00222123	0.0100469	0.0189358	0.00290838	0.011312	0.0174754	0.00247034
s10	Trauma	High	69	1.88	98.88	0.0158731	0.0272718	0.00394963	0.0167814	0.0213298	0.00390351	0.016224	0.0258207	0.00448686
s11	Other	High	57	1.75	122.5	0.013067	0.0250046	0.00467954	0.00826374	0.0184326	0.003492	0.00734717	0.0219006	0.00375371
s12	Other	High	72	1.88	122.46	0.0164276	0.0270383	0.00447957	0.0158223	0.0183878	0.00354	0.00928707	0.0312362	0.0049875
s13	Vascular	Low	53	1.83	101.6	0.00691547	0.0230525	0.00386459	0.00749234	0.017718	0.00294366	0.0127683	0.0228158	0.00307257
		Mean	60.6154	1.80269	101.955	0.0114732	0.0224456	0.00388037	0.0127966	0.0192647	0.00334987	0.0100417	0.0208458	0.00341408
		SD	14.9696	0.0693306	14.88	0.00317739	0.00527234	0.00083204	0.00316443	0.00365962	0.000667518	0.00248759	0.00544869	0.000914995
